# Supplementary material for: Revealing Edible Bird Nest as Novel Functional Foods in Combating Metabolic Syndrome: Comprehensive In Silico, In Vitro, and In Vivo Studies
Source: Nutrients. 2023 Sep 6;15(18):3886. doi: 10.3390/nu15183886 (PMC10535673; doi:10.3390/nu15183886)
Supplement: Supplementary file 1 [file nutrients-15-03886-s001.zip]

Archive with 2 entries (2 files):
- Supplementary S1 EBN - 230605 NP (305.R.93) Kromatogram ESI +.pdf
- Supplementary S2. Visualisasi Docking EBN.pdf
